# Supplementary material for: Pseudohypoparathyroidism type 1B mimicking gitelman syndrome: diagnostic pitfalls and molecular insights
Source: Front Genet. 2025 Aug 14;16:1638472. doi: 10.3389/fgene.2025.1638472 (PMC12390988; doi:10.3389/fgene.2025.1638472)
Supplement: Supplementary file 3 [file DataSheet1.zip]

Archive with 10 entries (10 files):
- Fig1C-case3.tif
- __MACOSX/._Fig1C-case3.tif
- Fig1D-case4.tif
- __MACOSX/._Fig1D-case4.tif
- Fig1A-case1.tif
- __MACOSX/._Fig1A-case1.tif
- Fig1B-case2.tif
- __MACOSX/._Fig1B-case2.tif
- Fig1E-case5.tif
- __MACOSX/._Fig1E-case5.tif
